# Supplementary material for: DAE-CFR: detecting microRNA-disease associations using deep autoencoder and combined feature representation
Source: BMC Bioinformatics. 2024 Mar 29;25:139. doi: 10.1186/s12859-024-05757-y (PMC10981315; doi:10.1186/s12859-024-05757-y)
Supplement: Supplementary file 2 — Additional file 2. Known miRNA-disease associations collected from HMDD v3.2 database. [file 12859_2024_5757_MOESM2_ESM.xlsx]

## Sheet: known miRNA-disease association
A total of 788 miRNAs, 374 diseases, and 8,968 associations were obtained from HMDD v3.2 database, as cited in DOI: 10.1093/bib/bbac159.
miRNA ID	disease ID
1	2
1	3
1	5
1	8
1	9
1	12
1	14
1	16
1	18
1	20
1	21
1	31
1	34
1	35
1	39
1	44
1	56
1	60
1	62
1	63
1	92
1	120
1	158
1	161
1	325
1	328
2	3
2	5
2	6
2	9
2	14
2	20
2	35
2	40
2	46
2	55
2	59
2	67
2	101
2	105
2	143
2	158
2	183
2	185
2	238
2	353
3	5
3	42
6	3
6	9
6	59
6	85
6	93
9	3
9	5
9	6
9	9
9	13
9	15
9	20
9	27
9	31
9	32
9	34
9	35
9	37
9	39
9	46
9	47
9	48
9	49
9	63
9	66
9	67
9	68
9	79
9	101
9	102
9	103
9	105
9	107
9	118
9	119
9	126
9	132
9	281
9	362
11	23
11	46
12	6
13	3
13	9
13	352
14	3
14	5
14	6
14	9
14	14
14	16
14	20
14	28
14	31
14	40
14	44
14	46
14	51
14	56
14	67
14	91
14	92
14	105
14	113
14	116
14	126
14	143
14	158
14	186
15	9
15	40
15	105
17	4
17	5
17	6
17	9
17	20
17	31
17	32
17	34
17	48
17	88
17	102
17	105
17	282
17	331
18	42
19	3
19	5
19	9
19	35
19	48
19	64
20	27
20	40
20	46
20	91
20	99
21	3
21	6
21	9
21	34
21	183
21	231
22	9
22	14
22	32
22	35
22	212
22	214
23	3
23	9
23	64
23	113
24	3
24	5
24	9
24	46
24	105
25	1
25	3
25	5
25	6
25	9
25	23
25	47
25	57
25	66
25	67
25	95
25	132
25	158
26	183
27	3
27	9
27	14
27	18
27	30
27	46
27	81
28	5
28	9
28	12
28	27
28	31
28	34
28	35
28	90
28	115
28	162
29	1
29	85
30	40
31	3
31	9
31	46
31	105
32	3
32	9
32	192
33	3
33	34
33	58
34	3
34	4
34	6
34	9
34	11
34	13
34	14
34	16
34	20
34	33
34	35
34	40
34	41
34	42
34	44
34	50
34	54
34	64
34	83
34	91
34	107
34	142
34	154
34	158
34	183
34	277
34	328
35	3
35	5
35	6
35	9
35	23
35	32
35	35
35	40
35	48
35	54
35	62
35	64
35	66
35	67
35	76
35	81
35	102
35	206
35	279
36	5
36	9
36	55
36	67
37	2
37	3
37	6
37	9
37	14
37	18
37	20
37	31
37	34
37	35
37	40
37	41
37	46
37	50
37	67
37	121
37	158
39	67
40	59
41	2
41	3
41	5
41	9
41	32
41	46
41	59
41	105
42	5
42	9
42	35
42	46
42	56
42	192
43	2
43	3
43	4
43	5
43	6
43	9
43	14
43	16
43	20
43	21
43	23
43	27
43	28
43	31
43	34
43	35
43	40
43	41
43	43
43	46
43	48
43	50
43	51
43	54
43	56
43	57
43	61
43	63
43	65
43	66
43	67
43	68
43	77
43	90
43	91
43	92
43	100
43	102
43	105
43	110
43	115
43	116
43	124
43	132
43	154
43	161
43	169
43	172
43	173
43	182
43	183
43	212
43	214
43	222
43	223
43	225
43	240
43	243
43	248
43	250
43	255
44	223
45	9
46	9
46	31
46	40
46	60
46	88
47	1
47	3
47	5
47	6
47	9
47	10
47	14
47	18
47	27
47	34
47	35
47	37
47	41
47	43
47	44
47	46
47	50
47	60
47	63
47	67
47	77
47	86
47	105
47	125
47	183
47	222
49	3
50	1
50	2
50	3
50	4
50	6
50	8
50	9
50	14
50	15
50	20
50	21
50	28
50	31
50	34
50	35
50	40
50	41
50	42
50	43
50	46
50	47
50	50
50	55
50	59
50	60
50	62
50	65
50	67
50	75
50	105
50	113
50	159
50	164
50	220
50	223
50	287
51	1
51	2
51	3
51	4
51	5
51	6
51	14
51	16
51	21
51	34
51	38
51	40
51	46
51	50
51	52
51	56
51	62
51	67
51	75
51	91
51	105
51	109
51	229
51	364
52	6
52	46
52	48
53	5
53	50
53	105
54	3
54	32
54	105
54	166
55	3
55	5
55	6
55	9
55	15
55	20
55	25
55	31
55	32
55	34
55	35
55	40
55	42
55	46
55	54
55	67
55	74
55	85
55	86
55	91
55	101
55	110
55	123
55	167
55	221
55	235
55	279
55	333
56	3
56	5
56	6
56	9
56	14
56	20
56	23
56	31
56	34
56	35
56	37
56	40
56	48
56	55
56	66
56	67
56	76
56	81
56	83
56	85
56	91
56	92
56	96
56	101
56	104
56	105
56	117
56	138
56	154
56	161
56	251
57	6
57	67
58	348
59	3
59	6
59	9
59	11
59	14
59	16
59	27
59	32
59	46
59	48
59	64
59	66
59	67
59	68
59	88
59	89
59	105
59	132
59	146
59	183
60	6
60	9
60	16
60	27
60	40
60	53
60	105
60	117
60	158
61	3
61	5
61	9
61	14
61	44
61	46
61	58
61	65
61	105
61	117
61	157
62	3
62	6
62	9
62	14
62	35
62	40
62	41
62	46
62	48
62	67
62	68
62	91
62	108
62	127
62	151
62	158
62	183
62	360
63	9
63	46
64	4
64	20
64	58
65	50
65	67
66	9
66	185
66	196
66	214
67	6
67	9
67	14
67	43
67	46
67	48
67	56
67	59
67	63
67	115
67	124
67	154
67	241
67	353
68	31
70	46
71	2
71	3
71	5
71	6
71	9
71	27
71	31
71	32
71	46
71	66
71	67
71	81
71	93
71	105
71	132
71	133
71	161
71	162
71	223
72	3
72	5
72	6
72	9
72	23
72	48
72	49
72	81
72	113
72	233
74	9
74	35
74	52
74	115
74	351
75	207
76	3
76	5
76	9
76	35
76	49
76	67
76	101
76	161
76	174
77	1
77	6
77	9
77	12
77	13
77	32
77	35
77	43
77	48
77	50
77	55
77	59
77	91
77	93
77	101
77	145
77	184
78	3
78	22
78	34
78	80
79	9
79	23
79	37
79	223
80	3
80	5
81	6
82	91
83	1
83	3
83	5
83	6
83	8
83	9
83	11
83	12
83	14
83	20
83	27
83	31
83	32
83	34
83	35
83	39
83	40
83	46
83	47
83	54
83	64
83	84
83	85
83	101
83	105
83	117
83	119
83	121
83	143
83	157
83	158
83	161
83	165
83	171
83	172
83	179
83	182
83	185
83	188
83	199
83	211
83	222
83	223
83	259
83	277
83	304
83	330
83	337
87	20
87	50
87	235
88	9
88	85
90	4
90	6
90	14
90	20
90	32
90	35
90	46
90	64
90	67
90	77
90	91
90	105
90	111
91	2
91	3
91	5
91	6
91	9
91	14
91	16
91	20
91	31
91	34
91	35
91	50
91	55
91	67
91	77
91	86
91	92
91	105
91	121
91	126
91	228
92	212
93	3
93	235
95	3
95	102
95	126
97	105
98	47
99	28
100	9
100	20
100	31
100	35
100	48
100	67
101	9
101	23
102	3
102	6
102	10
102	14
102	31
102	32
102	35
102	41
102	46
102	48
102	64
102	65
102	67
102	68
102	114
102	142
102	158
102	178
102	187
102	234
103	277
103	351
104	6
104	50
105	115
106	212
107	2
107	5
107	14
107	47
107	64
108	16
108	41
109	1
109	2
109	3
109	4
109	6
109	9
109	10
109	11
109	14
109	31
109	34
109	38
109	40
109	43
109	46
109	47
109	50
109	55
109	56
109	67
109	92
109	102
109	105
109	107
109	112
109	113
109	125
109	150
109	154
109	158
109	166
109	223
109	232
109	281
109	330
109	340
110	3
110	5
110	20
110	68
110	202
111	3
111	6
111	9
111	20
111	46
112	14
112	31
113	3
113	5
113	6
113	9
113	16
113	18
113	20
113	31
113	34
113	35
113	39
113	40
113	41
113	47
113	48
113	59
113	68
113	91
113	107
113	210
113	366
114	1
114	2
114	3
114	4
114	5
114	6
114	9
114	12
114	13
114	14
114	16
114	18
114	31
114	32
114	33
114	34
114	35
114	40
114	41
114	42
114	44
114	46
114	47
114	48
114	50
114	55
114	60
114	64
114	66
114	67
114	88
114	93
114	105
114	106
114	107
114	124
114	125
114	142
114	146
114	150
114	154
114	158
114	183
114	210
114	211
114	212
114	225
114	235
114	253
114	284
114	370
115	2
115	3
115	5
115	6
115	9
115	10
115	14
115	18
115	20
115	23
115	24
115	27
115	28
115	31
115	32
115	35
115	40
115	43
115	45
115	46
115	48
115	49
115	51
115	52
115	54
115	58
115	59
115	63
115	66
115	67
115	80
115	83
115	87
115	105
115	110
115	115
115	116
115	123
115	126
115	130
115	135
115	139
115	158
115	164
115	165
115	173
115	183
115	185
115	255
115	310
115	329
115	330
115	337
115	346
116	93
118	67
118	288
119	1
119	2
119	3
119	4
119	5
119	6
119	7
119	8
119	9
119	12
119	13
119	16
119	20
119	21
119	28
119	31
119	32
119	34
119	37
119	40
119	41
119	46
119	47
119	48
119	50
119	55
119	56
119	57
119	58
119	60
119	67
119	77
119	78
119	81
119	89
119	91
119	101
119	105
119	108
119	110
119	116
119	125
119	130
119	132
119	145
119	150
119	161
119	172
119	178
119	183
119	196
119	203
119	206
119	208
119	210
119	214
119	222
119	223
119	241
119	287
119	290
119	292
120	46
120	64
121	2
121	3
121	4
121	5
121	6
121	7
121	9
121	11
121	12
121	14
121	16
121	19
121	20
121	23
121	25
121	27
121	31
121	32
121	34
121	35
121	39
121	40
121	41
121	42
121	46
121	47
121	48
121	50
121	51
121	56
121	58
121	60
121	62
121	64
121	65
121	67
121	75
121	81
121	83
121	86
121	92
121	93
121	100
121	102
121	105
121	107
121	111
121	114
121	115
121	121
121	126
121	127
121	138
121	150
121	161
121	164
121	173
121	174
121	203
121	216
121	236
121	294
121	318
121	330
122	3
122	6
122	14
122	27
122	31
122	35
122	40
122	50
122	67
122	85
122	91
122	105
122	139
122	142
122	162
122	187
122	356
124	3
124	5
124	6
124	9
124	14
124	31
124	32
124	34
124	35
124	37
124	41
124	46
124	49
124	54
124	55
124	56
124	58
124	59
124	64
124	65
124	66
124	67
124	68
124	77
124	88
124	94
124	105
124	115
124	124
124	126
124	132
124	136
124	146
124	164
124	210
124	279
124	335
124	342
125	3
125	14
125	43
125	58
125	109
125	158
126	3
126	5
126	6
126	9
126	12
126	14
126	30
126	31
126	34
126	46
126	47
126	74
126	77
126	92
126	101
126	103
126	115
127	3
127	5
127	6
127	9
127	11
127	14
127	16
127	18
127	20
127	31
127	37
127	40
127	46
127	50
127	54
127	55
127	61
127	62
127	64
127	67
127	85
127	86
127	123
127	125
127	132
127	161
127	205
127	222
127	233
128	34
129	3
130	6
130	16
130	22
130	46
130	48
130	52
130	109
130	183
130	241
131	3
131	6
131	14
131	113
131	341
132	3
132	9
132	14
132	28
133	3
133	6
133	9
133	40
133	43
133	58
133	60
133	67
133	105
133	115
133	119
133	142
133	155
134	6
134	48
134	52
134	81
134	226
135	2
135	3
135	5
135	6
135	9
135	11
135	14
135	16
135	20
135	27
135	40
135	41
135	46
135	48
135	50
135	66
135	67
135	76
135	93
135	105
135	128
135	132
135	158
135	161
135	346
137	1
137	3
137	5
137	9
137	16
137	17
137	21
137	34
137	35
137	37
137	38
137	40
137	47
137	48
137	57
137	68
137	97
137	105
137	110
137	151
137	158
137	183
137	218
137	235
137	345
138	105
139	3
139	4
139	5
139	6
139	9
139	12
139	23
139	27
139	31
139	48
139	67
139	76
139	101
139	121
139	135
139	235
140	2
140	3
140	4
140	5
140	6
140	7
140	9
140	11
140	12
140	14
140	16
140	17
140	20
140	25
140	27
140	28
140	31
140	32
140	34
140	35
140	36
140	37
140	38
140	40
140	41
140	43
140	44
140	46
140	48
140	49
140	50
140	54
140	56
140	58
140	59
140	62
140	63
140	64
140	65
140	66
140	67
140	68
140	77
140	86
140	87
140	88
140	91
140	93
140	95
140	105
140	111
140	115
140	118
140	119
140	126
140	127
140	130
140	132
140	139
140	145
140	150
140	158
140	161
140	164
140	165
140	172
140	176
140	180
140	185
140	197
140	219
140	224
140	243
140	252
140	258
140	274
140	279
140	330
140	337
140	372
141	3
141	6
141	126
142	2
142	3
142	6
142	9
142	10
142	11
142	13
142	16
142	19
142	20
142	29
142	31
142	34
142	35
142	37
142	40
142	41
142	46
142	49
142	60
142	65
142	66
142	67
142	71
142	72
142	85
142	92
142	95
142	105
142	132
142	161
142	183
142	256
143	3
143	9
144	6
144	9
144	14
144	32
144	34
144	40
144	46
144	55
145	9
145	46
146	5
146	6
146	9
146	36
146	46
146	48
146	64
147	6
148	1
148	2
148	3
148	5
148	6
148	9
148	11
148	12
148	13
148	14
148	16
148	17
148	20
148	21
148	27
148	28
148	31
148	32
148	34
148	35
148	40
148	41
148	46
148	49
148	53
148	54
148	56
148	58
148	59
148	63
148	64
148	68
148	88
148	91
148	101
148	105
148	112
148	115
148	123
148	127
148	157
148	158
148	161
148	222
148	247
148	263
148	330
149	6
149	9
149	31
149	67
150	35
150	40
150	56
150	192
151	2
151	3
151	5
151	16
151	31
151	34
151	37
151	43
151	75
151	241
152	5
152	6
152	9
152	11
152	16
152	20
152	40
152	46
152	53
152	64
152	67
152	241
152	346
153	2
153	3
153	5
153	6
153	9
153	11
153	14
153	20
153	23
153	29
153	31
153	32
153	35
153	44
153	46
153	48
153	55
153	59
153	123
153	126
153	136
153	214
153	315
153	329
154	6
154	9
155	352
156	46
158	3
158	6
158	9
158	35
158	56
158	63
158	151
158	192
159	4
159	5
159	9
159	50
159	67
159	76
159	113
159	162
160	1
160	2
160	3
160	5
160	9
160	13
160	14
160	16
160	24
160	27
160	31
160	34
160	35
160	38
160	40
160	45
160	46
160	47
160	50
160	51
160	54
160	55
160	58
160	59
160	60
160	83
160	84
160	88
160	89
160	95
160	105
160	157
160	172
160	177
160	238
160	329
161	5
161	6
161	183
162	6
163	20
163	50
163	235
164	2
164	3
164	5
164	6
164	9
164	11
164	16
164	22
164	27
164	31
164	35
164	40
164	46
164	49
164	50
164	54
164	65
164	67
164	105
164	124
164	126
164	161
164	162
164	191
165	1
165	2
165	3
165	4
165	5
165	6
165	7
165	9
165	12
165	14
165	16
165	17
165	20
165	25
165	27
165	28
165	31
165	32
165	35
165	40
165	43
165	46
165	47
165	48
165	54
165	55
165	56
165	60
165	64
165	65
165	67
165	68
165	75
165	79
165	85
165	88
165	89
165	91
165	95
165	97
165	101
165	102
165	105
165	106
165	109
165	115
165	125
165	127
165	132
165	139
165	143
165	150
165	154
165	158
165	161
165	185
165	196
165	232
165	254
165	306
167	6
167	23
168	46
169	206
170	3
171	1
171	2
171	3
171	5
171	6
171	9
171	11
171	12
171	14
171	20
171	21
171	27
171	31
171	32
171	34
171	35
171	37
171	40
171	41
171	46
171	47
171	54
171	55
171	58
171	59
171	62
171	63
171	65
171	66
171	67
171	68
171	88
171	92
171	103
171	105
171	117
171	123
171	125
171	130
171	145
171	149
171	156
171	161
171	167
171	177
171	179
171	183
171	190
171	212
171	231
171	247
171	268
171	342
173	2
173	3
173	5
173	6
173	8
173	9
173	12
173	14
173	16
173	18
173	19
173	20
173	21
173	31
173	34
173	35
173	39
173	40
173	46
173	56
173	60
173	64
173	92
173	98
173	101
173	104
173	111
173	115
173	120
173	124
173	156
173	161
173	325
174	2
174	3
174	5
174	9
174	14
174	17
174	20
174	23
174	41
174	58
174	94
174	115
174	143
175	2
175	3
175	5
175	6
175	9
175	11
175	18
175	20
175	31
175	34
175	35
175	40
175	41
175	46
175	50
175	67
175	158
176	233
178	5
178	23
178	31
178	264
179	3
179	4
179	6
179	9
179	15
179	20
179	21
179	31
179	46
179	50
179	88
179	92
179	102
179	157
179	165
179	223
179	235
179	247
180	41
181	3
182	2
182	23
183	34
184	20
184	50
184	235
185	123
186	1
186	3
186	4
186	5
186	6
186	7
186	9
186	10
186	13
186	16
186	21
186	31
186	38
186	40
186	41
186	46
186	50
186	55
186	63
186	64
186	67
186	88
186	105
186	107
186	132
186	161
186	172
186	241
186	297
187	23
187	76
188	3
188	5
188	6
188	9
188	11
188	14
188	16
188	20
188	22
188	31
188	32
188	34
188	37
188	40
188	46
188	47
188	48
188	57
188	59
188	67
188	86
188	100
188	115
188	151
188	183
188	214
188	312
188	337
188	347
189	3
189	6
189	9
189	14
189	31
189	32
189	35
189	40
189	41
189	44
189	46
189	50
189	57
189	65
189	67
189	109
189	145
189	210
189	213
189	223
189	241
190	6
190	9
190	223
191	46
191	49
191	59
191	91
191	105
191	139
191	209
192	34
194	3
197	9
197	14
197	27
197	31
197	35
197	105
197	183
197	330
199	113
200	2
200	3
200	5
200	6
200	9
200	14
200	34
200	46
200	48
200	77
200	113
201	353
202	111
202	155
202	352
203	9
203	16
203	64
203	358
204	3
204	6
204	9
204	16
204	31
204	34
[truncated: 6,970 more rows]

## Sheet: miRNA list
miRNA ID	miRNA name
1	hsa-let-7f-1
2	hsa-mir-129
3	hsa-mir-3662
4	hsa-mir-6126
5	hsa-mir-4268
6	hsa-mir-147a
7	hsa-mir-4505
8	hsa-mir-4443
9	hsa-mir-26b
10	hsa-mir-555
11	hsa-mir-662
12	hsa-mir-4282
13	hsa-mir-450b
14	hsa-mir-193a
15	hsa-mir-323b
16	hsa-mir-3915
17	hsa-mir-217
18	hsa-mir-711
19	hsa-mir-526b
20	hsa-mir-758
21	hsa-mir-190a
22	hsa-mir-665
23	hsa-mir-765
24	hsa-mir-1228
25	hsa-mir-324
26	hsa-mir-558
27	hsa-mir-1207
28	hsa-mir-216a
29	hsa-mir-640
30	hsa-mir-770
31	hsa-mir-570
32	hsa-mir-519e
33	hsa-mir-320c
34	hsa-mir-92a-2
35	hsa-mir-423
36	hsa-mir-610
37	hsa-mir-218-1
38	hsa-mir-3611
39	hsa-mir-4489
40	hsa-mir-4697
41	hsa-mir-374a
42	hsa-mir-520e
43	hsa-mir-210
44	hsa-mir-1277
45	hsa-mir-548a
46	hsa-mir-513c
47	hsa-mir-497
48	hsa-mir-1267
49	hsa-mir-1248
50	hsa-mir-16-2
51	hsa-mir-196b
52	hsa-mir-1179
53	hsa-mir-944
54	hsa-mir-802
55	hsa-mir-451a
56	hsa-mir-130b
57	hsa-mir-544a
58	hsa-mir-4717
59	hsa-mir-370
60	hsa-mir-431
61	hsa-mir-411
62	hsa-mir-92b
63	hsa-mir-761
64	hsa-mir-2278
65	hsa-mir-1227
66	hsa-mir-589
67	hsa-mir-449b
68	hsa-mir-3663
69	hsa-mir-518d
70	hsa-mir-3940
71	hsa-mir-33a
72	hsa-mir-608
73	hsa-mir-3130
74	hsa-mir-525
75	hsa-mir-6886
76	hsa-mir-105
77	hsa-mir-28
78	hsa-mir-4306
79	hsa-mir-657
80	hsa-mir-1323
81	hsa-mir-3622a
82	hsa-mir-1286
83	hsa-mir-206
84	hsa-mir-4701
85	hsa-mir-1538
86	hsa-mir-3686
87	hsa-mir-378h
88	hsa-mir-550a-3
89	hsa-mir-1268b
90	hsa-mir-454
91	hsa-mir-215
92	hsa-mir-934
93	hsa-mir-3196
94	hsa-mir-676
95	hsa-mir-1266
96	hsa-mir-6836
97	hsa-mir-3928
98	hsa-mir-5010
99	hsa-mir-4772
100	hsa-mir-508
101	hsa-mir-557
102	hsa-mir-383
103	hsa-mir-517
104	hsa-mir-1229
105	hsa-mir-9500
106	hsa-mir-1972
107	hsa-mir-545
108	hsa-mir-4739
109	hsa-mir-125b-2
110	hsa-mir-605
111	hsa-mir-760
112	hsa-mir-933
113	hsa-mir-26a-1
114	hsa-mir-18a
115	hsa-mir-30a
116	hsa-mir-5586
117	hsa-mir-1268a
118	hsa-mir-656
119	hsa-mir-15a
120	hsa-mir-585
121	hsa-mir-142
122	hsa-mir-302a
123	hsa-mir-4496
124	hsa-mir-199a
125	hsa-mir-376c
126	hsa-mir-148b
127	hsa-mir-149
128	hsa-mir-3976
129	hsa-mir-562
130	hsa-mir-337
131	hsa-mir-548c
132	hsa-mir-718
133	hsa-mir-491
134	hsa-mir-1288
135	hsa-mir-127
136	hsa-mir-3658
137	hsa-mir-181c
138	hsa-mir-664a
139	hsa-mir-638
140	hsa-mir-126
141	hsa-mir-892a
142	hsa-mir-204
143	hsa-mir-573
144	hsa-mir-1271
145	hsa-mir-3127
146	hsa-mir-939
147	hsa-mir-4478
148	hsa-mir-22
149	hsa-mir-501
150	hsa-mir-520f
151	hsa-mir-301b
152	hsa-mir-154
153	hsa-mir-30d
154	hsa-mir-877
155	hsa-mir-1976
156	hsa-mir-4782
157	hsa-mir-6133
158	hsa-mir-520g
159	hsa-mir-1224
160	hsa-mir-29b-1
161	hsa-mir-487b
162	hsa-mir-4775
163	hsa-mir-378i
164	hsa-mir-328
165	hsa-mir-125b
166	hsa-mir-3158
167	hsa-mir-600
168	hsa-mir-1304
169	hsa-mir-4480
170	hsa-mir-3648
171	hsa-mir-29b
172	hsa-mir-3682
173	hsa-let-7i
174	hsa-mir-629
175	hsa-mir-218-2
176	hsa-mir-3185
177	hsa-mir-3945
178	hsa-mir-769
179	hsa-mir-378a
180	hsa-mir-664b
181	hsa-mir-4257
182	hsa-mir-518c
183	hsa-mir-643
184	hsa-mir-378e
185	hsa-mir-3074
186	hsa-mir-181a-2
187	hsa-mir-654
188	hsa-mir-7
189	hsa-mir-20b
190	hsa-mir-1287
191	hsa-mir-543
192	hsa-mir-548an
193	hsa-mir-6780b
194	hsa-mir-4634
195	hsa-mir-7107
196	hsa-mir-6799
197	hsa-mir-432
198	hsa-mir-4429
199	hsa-mir-1909
200	hsa-mir-630
201	hsa-mir-517b
202	hsa-mir-639
203	hsa-mir-616
204	hsa-mir-1246
205	hsa-mir-320d
206	hsa-mir-6068
207	hsa-mir-542
208	hsa-mir-595
209	hsa-mir-330
210	hsa-mir-2682
211	hsa-mir-493
212	hsa-mir-16
213	hsa-mir-4793
214	hsa-mir-1324
215	hsa-mir-3908
216	hsa-mir-3175
217	hsa-mir-548l
218	hsa-mir-409
219	hsa-mir-1237
220	hsa-mir-200b
221	hsa-mir-128-2
222	hsa-mir-134
223	hsa-mir-141
224	hsa-mir-31
225	hsa-mir-1225
226	hsa-mir-4447
227	hsa-mir-421
228	hsa-mir-191
229	hsa-mir-2861
230	hsa-mir-520a
231	hsa-mir-224
232	hsa-mir-892b
233	hsa-let-7a
234	hsa-mir-1273c
235	hsa-mir-4469
236	hsa-mir-3620
237	hsa-mir-325
238	hsa-mir-1185
239	hsa-let-7e
240	hsa-mir-1307
241	hsa-mir-3162
242	hsa-mir-921
243	hsa-mir-3201
244	hsa-mir-1281
245	hsa-mir-520h
246	hsa-mir-598
247	hsa-mir-4736
248	hsa-mir-519d
249	hsa-mir-449c
250	hsa-mir-184
251	hsa-mir-212
252	hsa-mir-196a
253	hsa-mir-450a-2
254	hsa-mir-766
255	hsa-mir-499b
256	hsa-mir-1202
257	hsa-mir-26a
258	hsa-mir-6861
259	hsa-mir-19b
260	hsa-mir-4284
261	hsa-mir-182
262	hsa-mir-381
263	hsa-mir-938
264	hsa-mir-3613
265	hsa-mir-6069
266	hsa-mir-5582
267	hsa-mir-571
268	hsa-mir-3182
269	hsa-mir-146a
270	hsa-mir-4281
271	hsa-mir-1284
272	hsa-mir-513a
273	hsa-mir-520c
274	hsa-mir-424
275	hsa-mir-193b
276	hsa-mir-365b
277	hsa-mir-4466
278	hsa-mir-10a
279	hsa-mir-632
280	hsa-mir-30c
281	hsa-mir-150
282	hsa-mir-518e
283	hsa-mir-4530
284	hsa-mir-181b
285	hsa-mir-99a
286	hsa-mir-502
287	hsa-mir-637
288	hsa-mir-147b
289	hsa-mir-1247
290	hsa-mir-660
291	hsa-mir-505
292	hsa-mir-532
293	hsa-mir-3149
294	hsa-mir-1303
295	hsa-mir-221
296	hsa-mir-620
297	hsa-mir-3163
298	hsa-mir-548t
299	hsa-mir-99b
300	hsa-mir-128-1
301	hsa-mir-129-2
302	hsa-mir-3646
303	hsa-mir-4423
304	hsa-mir-124
305	hsa-mir-1343
306	hsa-let-7f-2
307	hsa-mir-520b
308	hsa-mir-498
309	hsa-mir-645
310	hsa-mir-935
311	hsa-mir-490
312	hsa-mir-365a
313	hsa-mir-548d
314	hsa-mir-132
315	hsa-mir-1292
316	hsa-mir-3664
317	hsa-mir-4650
318	hsa-mir-888
319	hsa-mir-4458
320	hsa-mir-1249
321	hsa-mir-517c
322	hsa-mir-450a-1
323	hsa-mir-320b
324	hsa-mir-103b
325	hsa-mir-7-1
326	hsa-mir-1468
327	hsa-mir-9
328	hsa-mir-4661
329	hsa-mir-3909
330	hsa-mir-548f
331	hsa-mir-1245b
332	hsa-mir-937
333	hsa-mir-596
334	hsa-mir-377
335	hsa-mir-3117
336	hsa-mir-24
337	hsa-mir-410
338	hsa-mir-296
339	hsa-mir-583
340	hsa-mir-1233
341	hsa-mir-526a
342	hsa-mir-451b
343	hsa-mir-659
344	hsa-mir-579
345	hsa-mir-581
346	hsa-mir-181b-2
347	hsa-mir-3148
348	hsa-mir-624
349	hsa-mir-613
350	hsa-mir-611
351	hsa-mir-646
352	hsa-mir-1295b
353	hsa-mir-10b
354	hsa-mir-5193
355	hsa-mir-137
356	hsa-mir-3913
357	hsa-mir-1231
358	hsa-mir-24-2
359	hsa-mir-103a-2
360	hsa-mir-507
361	hsa-let-7f
362	hsa-mir-539
363	hsa-mir-4721
364	hsa-mir-627
365	hsa-mir-3171
366	hsa-mir-509
367	hsa-mir-326
368	hsa-mir-1236
369	hsa-mir-4262
370	hsa-mir-195
371	hsa-mir-519b
372	hsa-mir-362
373	hsa-mir-138-2
374	hsa-mir-655
375	hsa-mir-3654
376	hsa-mir-641
377	hsa-mir-3120
378	hsa-mir-4728
379	hsa-mir-675
380	hsa-mir-5004
381	hsa-mir-511
382	hsa-mir-1270
383	hsa-mir-650
384	hsa-mir-569
385	hsa-mir-1206
386	hsa-mir-1301
387	hsa-mir-130a
388	hsa-mir-133a
389	hsa-mir-153
390	hsa-mir-335
391	hsa-mir-382
392	hsa-mir-100
393	hsa-mir-155
394	hsa-mir-621
395	hsa-mir-488
396	hsa-mir-422a
397	hsa-mir-15b
398	hsa-mir-1244
399	hsa-mir-29c
400	hsa-mir-485
401	hsa-mir-4286
402	hsa-mir-1226
403	hsa-mir-107
404	hsa-mir-626
405	hsa-mir-26a-2
406	hsa-mir-186
407	hsa-mir-320e
408	hsa-mir-500b
409	hsa-mir-3126
410	hsa-mir-550b-2
411	hsa-mir-122
412	hsa-mir-23c
413	hsa-mir-4778
414	hsa-mir-18b
415	hsa-mir-4293
416	hsa-mir-376a-2
417	hsa-mir-181d
418	hsa-mir-516b
419	hsa-mir-1915
420	hsa-mir-3619
421	hsa-mir-500a
422	hsa-mir-6875
423	hsa-mir-1282
424	hsa-mir-375
425	hsa-mir-433
426	hsa-mir-631
427	hsa-mir-518b
428	hsa-mir-25
429	hsa-mir-6826
430	hsa-mir-1261
431	hsa-mir-1276
432	hsa-mir-205
433	hsa-mir-4516
434	hsa-mir-302f
435	hsa-mir-762
436	hsa-mir-1827
437	hsa-mir-23b
438	hsa-mir-3144
439	hsa-mir-541
440	hsa-mir-27b
441	hsa-mir-1260a
442	hsa-mir-634
443	hsa-mir-151a
444	hsa-mir-329
445	hsa-mir-510
446	hsa-mir-4476
447	hsa-mir-16-1
448	hsa-mir-194
449	hsa-mir-34b
450	hsa-mir-3151
451	hsa-mir-548
452	hsa-mir-1183
453	hsa-mir-1258
454	hsa-mir-412
455	hsa-let-7d
456	hsa-mir-379
457	hsa-mir-138
458	hsa-mir-4291
459	hsa-mir-139
460	hsa-mir-606
461	hsa-mir-346
462	hsa-mir-425
463	hsa-mir-3200
464	hsa-mir-214
465	hsa-mir-519a
466	hsa-mir-1825
467	hsa-mir-1299
468	hsa-mir-3960
469	hsa-mir-1469
470	hsa-mir-575
471	hsa-mir-429
472	hsa-mir-450a
473	hsa-mir-873
474	hsa-mir-188
475	hsa-mir-3614
476	hsa-mir-1283
477	hsa-mir-522
478	hsa-mir-3131
479	hsa-mir-222
480	hsa-mir-4487
481	hsa-mir-4723
482	hsa-mir-345
483	hsa-mir-298
484	hsa-mir-4644
485	hsa-mir-568
486	hsa-mir-20a
487	hsa-mir-578
488	hsa-mir-642a
489	hsa-mir-4298
490	hsa-mir-885
491	hsa-mir-124-3
492	hsa-mir-4488
493	hsa-mir-3666
494	hsa-mir-7-2
495	hsa-mir-516a
496	hsa-mir-378g
497	hsa-mir-658
498	hsa-mir-1291
499	hsa-mir-4279
500	hsa-mir-143
501	hsa-mir-125b-1
502	hsa-mir-1285
503	hsa-mir-486
504	hsa-mir-891a
505	hsa-mir-651
506	hsa-mir-512
507	hsa-mir-551b
508	hsa-mir-4753
509	hsa-mir-339
510	hsa-mir-1294
511	hsa-mir-4324
512	hsa-mir-455
513	hsa-mir-1290
514	hsa-mir-452
515	hsa-mir-1264
516	hsa-mir-636
517	hsa-mir-148a
518	hsa-mir-628
519	hsa-mir-378b
520	hsa-mir-106a
521	hsa-mir-523
522	hsa-mir-597
523	hsa-mir-371b
524	hsa-mir-1973
525	hsa-mir-671
526	hsa-mir-744
527	hsa-mir-151b
528	hsa-mir-587
529	hsa-mir-564
530	hsa-mir-301a
531	hsa-mir-376a
532	hsa-mir-4258
533	hsa-mir-378f
534	hsa-mir-181a
535	hsa-mir-551a
536	hsa-mir-584
537	hsa-mir-33b
538	hsa-mir-617
539	hsa-mir-4513
540	hsa-mir-518a
541	hsa-mir-567
542	hsa-mir-4521
543	hsa-mir-514a-3
544	hsa-mir-4687
545	hsa-mir-369
546	hsa-mir-1238
547	hsa-mir-4672
548	hsa-mir-384
549	hsa-mir-548ac
550	hsa-mir-1180
551	hsa-mir-6721
552	hsa-mir-647
553	hsa-mir-216b
554	hsa-mir-514b
555	hsa-mir-378c
556	hsa-mir-521
557	hsa-mir-323a
558	hsa-mir-93
559	hsa-mir-1182
560	hsa-mir-1269a
561	hsa-mir-625
562	hsa-mir-1184
563	hsa-mir-3923
564	hsa-mir-19b-2
565	hsa-mir-19b-1
566	hsa-mir-1297
567	hsa-mir-372
568	hsa-mir-592
569	hsa-mir-29a
570	hsa-mir-576
571	hsa-mir-1305
572	hsa-mir-561
573	hsa-mir-548a-3
574	hsa-mir-340
575	hsa-mir-380
576	hsa-mir-3622b
577	hsa-mir-30b
578	hsa-mir-338
579	hsa-mir-518f
580	hsa-mir-21
581	hsa-mir-509-3
582	hsa-mir-499a
583	hsa-mir-487a
584	hsa-mir-96
585	hsa-mir-146b
586	hsa-mir-1245a
587	hsa-mir-1908
588	hsa-mir-367
589	hsa-mir-135b
590	hsa-mir-1471
591	hsa-mir-922
592	hsa-mir-297
593	hsa-mir-1296
594	hsa-mir-670
595	hsa-mir-591
596	hsa-mir-515
597	hsa-mir-3176
598	hsa-mir-520d
599	hsa-mir-649
600	hsa-mir-1
601	hsa-mir-6720
602	hsa-mir-602
603	hsa-mir-517a
604	hsa-mir-202
605	hsa-mir-556
606	hsa-mir-4467
607	hsa-mir-4446
608	hsa-mir-211
609	hsa-mir-187
610	hsa-mir-648
611	hsa-mir-466
612	hsa-mir-550a
613	hsa-mir-1914
614	hsa-mir-302d
615	hsa-mir-942
616	hsa-mir-101
617	hsa-mir-7847
618	hsa-mir-4295
619	hsa-mir-34a
620	hsa-mir-3610
621	hsa-mir-1181
622	hsa-mir-3689d
623	hsa-mir-3186
624	hsa-mir-622
625	hsa-mir-593
626	hsa-mir-1178
627	hsa-mir-140
628	hsa-mir-223
629	hsa-mir-6880
630	hsa-mir-449a
631	hsa-mir-4270
632	hsa-mir-30c-1
633	hsa-mir-128
634	hsa-mir-2110
635	hsa-mir-3177
636	hsa-mir-300
637	hsa-mir-603
638	hsa-mir-552
639	hsa-mir-874
640	hsa-mir-941
641	hsa-mir-4449
642	hsa-mir-136
643	hsa-mir-574
644	hsa-let-7c
645	hsa-mir-5100
646	hsa-mir-494
647	hsa-mir-668
648	hsa-mir-374b
649	hsa-mir-875
650	hsa-mir-144
651	hsa-let-7a-2
652	hsa-mir-9-3
653	hsa-mir-197
654	hsa-mir-218
655	hsa-mir-484
656	hsa-mir-185
657	hsa-mir-663b
658	hsa-mir-4639
659	hsa-mir-95
660	hsa-let-7g
661	hsa-mir-4518
662	hsa-mir-302b
663	hsa-mir-495
664	hsa-mir-527
665	hsa-mir-3156
666	hsa-mir-544b
667	hsa-mir-519c
668	hsa-mir-17
669	hsa-mir-582
670	hsa-mir-30e
671	hsa-mir-633
672	hsa-mir-619
673	hsa-mir-371a
674	hsa-mir-92a-1
675	hsa-mir-199b
676	hsa-mir-373
677	hsa-mir-618
678	hsa-mir-361
679	hsa-mir-577
680	hsa-mir-4290
681	hsa-mir-198
682	hsa-mir-2909
683	hsa-mir-4271
684	hsa-mir-3926
685	hsa-mir-599
686	hsa-mir-152
687	hsa-mir-3677
688	hsa-mir-503
689	hsa-mir-4534
690	hsa-mir-133b
691	hsa-mir-1295a
692	hsa-mir-129-1
693	hsa-let-7b
694	hsa-mir-145
695	hsa-mir-6729
696	hsa-mir-3142
697	hsa-mir-448
698	hsa-mir-302c
699	hsa-mir-1293
700	hsa-mir-1256
701	hsa-mir-183
702	hsa-mir-513b
703	hsa-mir-764
704	hsa-mir-106b
705	hsa-mir-4758
706	hsa-mir-642b
707	hsa-mir-363
708	hsa-mir-644a
709	hsa-mir-1265
710	hsa-mir-4317
711	hsa-mir-1322
712	hsa-mir-320a
713	hsa-mir-24-1
714	hsa-mir-1298
715	hsa-mir-4455
716	hsa-mir-23a
717	hsa-mir-586
718	hsa-mir-590
719	hsa-mir-27a
720	hsa-mir-483
721	hsa-mir-496
722	hsa-mir-514a
723	hsa-mir-604
724	hsa-mir-489
725	hsa-mir-29b-2
726	hsa-mir-767
727	hsa-mir-2116
728	hsa-mir-1260b
729	hsa-mir-614
730	hsa-mir-708
731	hsa-mir-4731
732	hsa-mir-299
733	hsa-mir-652
734	hsa-mir-492
735	hsa-mir-601
736	hsa-mir-3189
737	hsa-mir-208b
738	hsa-mir-92a
739	hsa-mir-4666a
740	hsa-mir-504
741	hsa-mir-138-1
742	hsa-mir-4301
743	hsa-mir-635
744	hsa-mir-5189
745	hsa-mir-200a
746	hsa-mir-940
747	hsa-mir-3065
748	hsa-mir-135a
749	hsa-mir-208a
750	hsa-mir-506
751	hsa-mir-612
752	hsa-mir-302e
753	hsa-mir-125a
754	hsa-mir-98
755	hsa-mir-192
756	hsa-mir-3178
757	hsa-mir-6075
758	hsa-mir-943
759	hsa-mir-4764
760	hsa-mir-30c-2
761	hsa-mir-4732
762	hsa-mir-1275
763	hsa-mir-524
764	hsa-mir-4706
765	hsa-mir-342
766	hsa-mir-203a
767	hsa-let-7a-3
768	hsa-mir-615
769	hsa-mir-4454
770	hsa-mir-661
771	hsa-mir-3138
772	hsa-mir-4500
773	hsa-mir-190b
774	hsa-mir-331
775	hsa-mir-1234
776	hsa-mir-34c
777	hsa-mir-572
778	hsa-mir-32
779	hsa-mir-376b
780	hsa-mir-3925
781	hsa-mir-663a
782	hsa-mir-4448
783	hsa-mir-2355
784	hsa-mir-4294
785	hsa-mir-548b
786	hsa-mir-103a
787	hsa-mir-200c
788	hsa-mir-19a

## Sheet: disease list
disease ID	disease name
1	Leukemia, Lymphocytic, Chronic, B-Cell
2	Colonic Neoplasms
3	Breast Neoplasms
4	Leukemia
5	Lung Neoplasms
6	Colorectal Neoplasms
7	Leukemia, Promyelocytic, Acute
8	Pituitary Neoplasms
9	Carcinoma, Hepatocellular
10	Cardiomyopathy, Hypertrophic
11	Thyroid Neoplasms
12	Asthma
13	Lymphoma, B-Cell
14	Ovarian Neoplasms
15	Polycythemia Vera
16	Leukemia, Myeloid, Acute
17	Leukemia, Lymphoid
18	Nasopharyngeal Neoplasms
19	Retinal Degeneration
20	Carcinoma, Renal Cell
21	Myelodysplastic Syndromes
22	Neurodegenerative Diseases
23	Lupus Vulgaris
24	Leukemia, Myeloid, Chronic-Phase
25	Precursor B-Cell Lymphoblastic Leukemia-Lymphoma
26	Marek Disease
27	Atherosclerosis
28	Sepsis
29	Choriocarcinoma
30	Glomerulonephritis
31	Melanoma
32	Diabetes Mellitus, Type 2
33	Lymphoma, Large-Cell, Anaplastic
34	Pancreatic Neoplasms
35	Heart Failure
36	Hemangioma
37	Diabetes Mellitus
38	Precursor T-Cell Lymphoblastic Leukemia-Lymphoma
39	Hypertrophy
40	Glioblastoma
41	Lymphoma
42	Leukemia-Lymphoma, Adult T-Cell
43	Adrenocortical Carcinoma
44	Mesothelioma
45	Leukemia, Myeloid, Chronic-Phase
46	Carcinoma, Non-Small-Cell Lung
47	Alzheimer Disease
48	Esophageal Squamous Cell Carcinoma
49	Hypertension
50	Urinary Bladder Diseases
51	Eosinophilic Esophagitis
52	Pregnancy, Ectopic
53	Graves Disease
54	Myocardial Infarction
55	Multiple Myeloma
56	Endometriosis
57	Myasthenia Gravis
58	Multiple Sclerosis
59	Parkinson Disease
60	Retinoblastoma
61	Diabetes Mellitus, Type 1
62	Crohn Disease
63	Stroke
64	Coronary Artery Disease
65	Spinal Cord Injuries
66	Obesity
67	Glioma
68	Cholangiocarcinoma
69	Spondylarthritis
70	Carotid Artery Diseases
71	Aortic Valve Disease
72	Frontotemporal Dementia
73	Spinal Stenosis
74	Familial Mediterranean Fever
75	Acute Lung Injury
76	Lupus Nephritis
77	Kidney Neoplasms
78	Arthritis
79	Anemia
80	Heart Diseases
81	Metabolic Syndrome
82	Scleroderma, Localized
83	Scleroderma, Systemic
84	Muscular Dystrophy, Duchenne
85	Tuberculosis, Pulmonary
86	Gastrointestinal Neoplasms
87	Giant Cell Tumor of Bone
88	Liver Cirrhosis
89	Liver Diseases
90	Osteoporosis
91	Esophageal Neoplasms
92	Endometrial Neoplasms
93	Lymphoma, Large B-Cell, Diffuse
94	Testicular Neoplasms
95	Kidney Diseases
96	Fragile X Syndrome
97	Machado-Joseph Disease
98	Biliary Tract Neoplasms
99	HELLP Syndrome
100	Adrenal Cortex Neoplasms
101	Amyotrophic Lateral Sclerosis
102	Psoriasis
103	Lymphoma, Non-Hodgkin
104	Irritable Bowel Syndrome
105	Osteosarcoma
106	Endomyocardial Fibrosis
107	Lymphoma, T-Cell
108	Acute Coronary Syndrome
109	Tuberculosis
110	Epilepsy
111	Cardiomyopathy, Dilated
112	Huntington Disease
113	Rectal Neoplasms
114	Vasculitis
115	Liver Neoplasms
116	Nephrotic Syndrome
117	Bronchopulmonary Dysplasia
118	Essential Hypertension
119	Colitis, Ulcerative
120	Digestive System Neoplasms
121	Hirschsprung Disease
122	Autoimmune Lymphoproliferative Syndrome
123	Glaucoma
124	Hepatoblastoma
125	Hematologic Neoplasms
126	Atrial Fibrillation
127	Arteriosclerosis Obliterans
128	Neuralgia, Postherpetic
129	Foot-and-Mouth Disease
130	Aortic Aneurysm, Abdominal
131	Hyperhomocysteinemia
132	Osteoarthritis
133	Hyperlipoproteinemia Type III
134	Peripheral Nervous System Diseases
135	Celiac Disease
136	Diabetic Cardiomyopathies
137	Bicuspid Aortic Valve Disease
138	Friedreich Ataxia
139	Periodontitis
140	Dementia
141	Chagas Disease
142	Azoospermia
143	Inflammatory Bowel Diseases
144	Liposarcoma
145	Diabetic Retinopathy
146	Cystic Fibrosis
147	Hepatic Veno-Occlusive Disease
148	Frailty
149	Hepatitis
150	Leukemia, B-Cell
151	Brain Neoplasms
152	Focal Epithelial Hyperplasia
153	Carcinoma, Embryonal
154	Leukemia, Myeloid
155	Tongue Neoplasms
156	Prion Diseases
157	Rhabdomyosarcoma
158	Medulloblastoma
159	Fatty Liver, Alcoholic
160	Pulmonary Embolism
161	Inflammation
162	Fatty Liver
163	Moyamoya Disease
164	Autoimmune Diseases
165	Cardiomegaly
166	Down Syndrome
167	Hearing Loss
168	Cholesteatoma
169	Neurilemmoma
170	Amyloidosis
171	Waldenstrom Macroglobulinemia
172	Ischemia
173	Idiopathic Pulmonary Fibrosis
174	Pelvic Inflammatory Disease
175	Graves Ophthalmopathy
176	Intermittent Claudication
177	Acquired Immunodeficiency Syndrome
178	Ependymoma
179	Encephalitis
180	Diabetic Foot
181	Stevens-Johnson Syndrome
182	Sarcoma
183	Neuroblastoma
184	Leukemia, T-Cell
185	Chondrosarcoma
186	Wilms Tumor
187	Skin Neoplasms
188	Carcinoma, Endometrioid
189	Tourette Syndrome
190	Leukemia, Biphenotypic, Acute
191	Myopia
192	Gout
193	Dyspepsia
194	Intracranial Aneurysm
195	Vitiligo
196	Cataract
197	Hyperglycemia
198	Uveitis
199	Dermatomyositis
200	Coronary Restenosis
201	Leprosy
202	Li-Fraumeni Syndrome
203	Lymphoma, Follicular
204	Pemphigus
205	Ossification of Posterior Longitudinal Ligament
206	Macular Degeneration
207	Lymphedema
208	Arthritis, Psoriatic
209	Infertility
210	Lymphoma, Mantle-Cell
211	Musculoskeletal Abnormalities
212	Pterygium
213	Encephalomyelitis
214	Intervertebral Disc Degeneration
215	Listeriosis
216	Colitis
217	Leiomyosarcoma
218	Fanconi Anemia
219	Neovascularization, Pathologic
220	Liver Failure
221	Retinal Neovascularization
222	Astrocytoma
223	Laryngeal Neoplasms
224	Lymphoma, T-Cell, Cutaneous
225	Hypoxia
226	Chronic Pain
227	Teratocarcinoma
228	Barrett Esophagus
229	Neutropenia
230	Pain
231	Meningioma
232	Alopecia
233	Chordoma
234	Granulosa Cell Tumor
235	Carcinoma, Basal Cell
236	Periodontal Diseases
237	Antiphospholipid Syndrome
238	Biliary Atresia
239	Thrombocytosis
240	Pheochromocytoma
241	Salivary Gland Neoplasms
242	Lesch-Nyhan Syndrome
243	Leishmaniasis
244	Meningitis
245	Long QT Syndrome
246	Keratitis
247	Aortic Aneurysm
248	Tibial Meniscus Injuries
249	Carcinoma, Neuroendocrine
250	Gallstones
251	Cholestasis
252	Thrombosis
253	Pregnancy Complications
254	Narcolepsy
255	Neuroendocrine Tumors
256	Coloboma
257	Intellectual Disability
258	Leukemia, Myelogenous, Chronic, BCR-ABL Positive
259	Costello Syndrome
260	Hemophilia A
261	Growth Disorders
262	Hypogonadism
263	Emphysema
264	Aneurysm
265	Carcinoma, Merkel Cell
266	Pneumonia
267	Blindness
268	Osteogenesis Imperfecta
269	Persistent Fetal Circulation Syndrome
270	Osteoporosis, Postmenopausal
271	Blood Coagulation Disorders
272	Lung Injury
273	Dental Enamel Hypoplasia
274	Status Epilepticus
275	Cone Dystrophy
276	Carcinoma, Pancreatic Ductal
277	Muscular Dystrophy, Facioscapulohumeral
278	Bronchopneumonia
279	Fabry Disease
280	Subacute Sclerosing Panencephalitis
281	Lichen Planus
282	Leiomyoma
283	Fibrosarcoma
284	Hemangiosarcoma
285	Myositis Ossificans
286	Demyelinating Diseases
287	Odontogenic Tumors
288	Oligodendroglioma
289	Pancreatic Diseases
290	Lymphoma, Extranodal NK-T-Cell
291	Osteopetrosis
292	Varicocele
293	Choroidal Neovascularization
294	Fever
295	Nephrolithiasis
296	Thrombocytopenia
297	Asthenozoospermia
298	Oral Submucous Fibrosis
299	Osteomyelitis
300	Congenital Microtia
301	Ileus
302	Cardio-Renal Syndrome
303	Cleidocranial Dysplasia
304	Legg-Calve-Perthes Disease
305	Angiomyolipoma
306	Meningitis, Pneumococcal
307	Coronavirus Infections
308	Lymphocytic Choriomeningitis
309	Congenital Hypothyroidism
310	Hidradenitis Suppurativa
311	Peri-Implantitis
312	Aniridia
313	Venous Thromboembolism
314	Diarrhea
315	Pelvic Organ Prolapse
316	Burns
317	Hyperuricemia
318	Peritoneal Fibrosis
319	Corneal Neovascularization
320	Short Bowel Syndrome
321	Seizures
322	Gliosis
323	MELAS Syndrome
324	Retinitis Pigmentosa
325	Lymphoma, Primary Effusion
326	Endotoxemia
327	Neuroma
328	Mycosis Fungoides
329	Aortic Aneurysm, Thoracic
330	Prolactinoma
331	Cytomegalovirus Retinitis
332	Myositis
333	Fibromyalgia
334	Constriction, Pathologic
335	Cardiotoxicity
336	Carcinoma, Adenoid Cystic
337	Endocrine Gland Neoplasms
338	Fibromatosis, Aggressive
339	Carcinosarcoma
340	Nevus
341	Frontotemporal Lobar Degeneration
342	Shock, Septic
343	Multiple System Atrophy
344	Lymphoproliferative Disorders
345	Silicosis
346	Balkan Nephropathy
347	Borna Disease
348	Guillain-Barre Syndrome
349	Lyme Disease
350	Adenocarcinoma, Sebaceous
351	Gestational Trophoblastic Disease
352	Thymoma
353	Sertoli Cell-Only Syndrome
354	Mastitis
355	African Swine Fever
356	Carcinoma, Mucoepidermoid
357	Peritoneal Neoplasms
358	Hearing Disorders
359	Ganglioglioma
360	Smoke Inhalation Injury
361	Prader-Willi Syndrome
362	Eclampsia
363	Nephrosclerosis
364	Niemann-Pick Disease, Type C
365	Carcinoma, Ehrlich Tumor
366	Multiple Endocrine Neoplasia Type 1
367	Liver Diseases, Alcoholic
368	Seminoma
369	Esophagitis
370	Osteonecrosis
371	Gaucher Disease
372	Shock, Hemorrhagic
373	Otitis Media
374	Chorioamnionitis
